# Supplementary material for: MiR-30 Family Potentially Targeting PI3K-SIAH2 Predicted Interaction Network Represents a Novel Putative Theranostic Panel in Non-small Cell Lung Cancer
Source: Front Genet. 2017 Feb 2;8:8. doi: 10.3389/fgene.2017.00008 (PMC5288379; doi:10.3389/fgene.2017.00008)
Supplement: TABLE S1 — Intensities of m/z = 17230.8335 Da across 105 blood samples. [file Data_Sheet_1.XLSX]

## Sheet: Sheet1
mz	17230.8
Normal	0.517822
Normal	0.510373
Normal	0.0819689
Normal	0.131217
Normal	0.719346
Normal	0.311295
Normal	0.250557
Normal	0.11618
Normal	0.211804
Normal	0.0788619
Normal	0.0503691
Normal	0.217662
Normal	0.0939081
Normal	0.0440458
Normal	0.0918154
Normal	0.218962
Normal	0.0784575
Normal	0.6092
Normal	0.110477
Normal	0.521588
Normal	0.0556989
Normal	0.306804
Normal	0.201263
Normal	0.414122
Normal	0.208973
Normal	0.159248
Normal	0.420971
Normal	0.163632
Normal	0.0435606
Normal	0.396329
Nonmalignant	0.200972
Nonmalignant	0.126145
Nonmalignant	0.191425
Nonmalignant	0.188233
Nonmalignant	0.289331
Nonmalignant	0.0753051
Nonmalignant	0.160415
Nonmalignant	0.163448
Nonmalignant	0.0825802
Nonmalignant	0.270668
Nonmalignant	0.0792125
Nonmalignant	0.0876398
Nonmalignant	0.457302
Nonmalignant	0.128396
Nonmalignant	0.126629
Nonmalignant	0.221049
Nonmalignant	0.278542
Nonmalignant	0.0688589
Nonmalignant	0.0504549
Nonmalignant	0.0496894
Nonmalignant	0.319124
Nonmalignant	0.373154
Nonmalignant	0.376498
Nonmalignant	0.0955646
Nonmalignant	0.729382
Nonmalignant	0.306574
Nonmalignant	0.0569812
Nonmalignant	0.188231
Nonmalignant	0.354414
Nonmalignant	0.36381
AdenoFemaleNonsmoking	0.577901
AdenoFemaleNonsmoking	0.4532
AdenoFemaleNonsmoking	0.340257
AdenoFemaleNonsmoking	0.0946031
AdenoFemaleNonsmoking	0.402777
AdenoFemaleNonsmoking	0.807934
AdenoFemaleNonsmoking	0.0395039
AdenoFemaleNonsmoking	0.195895
AdenoFemaleNonsmoking	1.09483
AdenoFemaleNonsmoking	0.712796
AdenoFemaleNonsmoking	0.420683
AdenoFemaleNonsmoking	0.19757
AdenoFemaleNonsmoking	0.255922
AdenoFemaleNonsmoking	0.204765
AdenoFemaleNonsmoking	0.316624
AdenoFemaleNonsmoking	0.317392
AdenoFemaleNonsmoking	0.229432
AdenoFemaleNonsmoking	0.253756
AdenoFemaleNonsmoking	0.18664
AdenoFemaleNonsmoking	0.307507
AdenoFemaleNonsmoking	0.320275
AdenoFemaleNonsmoking	0.12867
AdenoFemaleNonsmoking	0.579074
AdenoFemaleNonsmoking	0.856586
AdenoFemaleNonsmoking	0.191469
AdenoFemaleNonsmoking	0.0562101
AdenoFemaleNonsmoking	0.476753
AdenoFemaleNonsmoking	0.795172
AdenoFemaleNonsmoking	0.814485
AdenoFemaleNonsmoking	0.384084
AdenoFemaleNonsmoking	0.518924
AdenoFemaleNonsmoking	0.0730578
AdenoFemaleNonsmoking	0.594724
AdenoFemaleNonsmoking	0.649961
AdenoFemaleNonsmoking	0.177962
AdenoFemaleNonsmoking	0.166549
AdenoFemaleNonsmoking	0.259049
AdenoFemaleNonsmoking	0.449073
AdenoFemaleNonsmoking	0.149623
AdenoFemaleNonsmoking	0.099457
AdenoFemaleNonsmoking	0.239125
AdenoFemaleNonsmoking	1.08214
AdenoFemaleNonsmoking	0.235675
AdenoFemaleNonsmoking	0.137202
AdenoFemaleNonsmoking	0.163609
